# Supplementary material for: A ventral hippocampal-lateral septum pathway regulates social novelty preference
Source: eLife. 2025 Jun 4;13:RP97259. doi: 10.7554/eLife.97259 (PMC12136592; doi:10.7554/eLife.97259)
Supplement: Figure 5—source data 4. [file elife-97259-fig5-data4.zip]

Archive with 1 entries (1 files):
- LS_DVdata.mat
